# Supplementary material for: Newly discovered and conserved role of IgM against viral infection in an early vertebrate
Source: eLife. 2025 Sep 4;14:RP104465. doi: 10.7554/eLife.104465 (PMC12410970; doi:10.7554/eLife.104465)
Supplement: Figure 3—figure supplement 1—source data 2. [file elife-104465-fig3-figsupp1-data2.zip]

Archive with 2 entries (1 files):
- Figure 3-figure supplement 1-source data 2/
- Figure 3-figure supplement 1-source data 2/Figure 3-figure supplement 1A NRD RD.png
