# Supplementary material for: Newly discovered and conserved role of IgM against viral infection in an early vertebrate
Source: eLife. 2025 Sep 4;14:RP104465. doi: 10.7554/eLife.104465 (PMC12410970; doi:10.7554/eLife.104465)
Supplement: Figure 3—figure supplement 2—source data 2. [file elife-104465-fig3-figsupp2-data2.zip]

Archive with 15 entries (14 files):
- Figure 3-figure supplement 2-source data 2/
- Figure 3-figure supplement 2-source data 2/Figure 3-figure supplement 2A NRD.jpg
- Figure 3-figure supplement 2-source data 2/Figure 3-figure supplement 2A RD.jpg
- Figure 3-figure supplement 2-source data 2/Figure 3-figure supplement 2B NRD.jpg
- Figure 3-figure supplement 2-source data 2/Figure 3-figure supplement 2B RD.jpg
- Figure 3-figure supplement 2-source data 2/Figure 3-figure supplement 2C NRD.jpg
- Figure 3-figure supplement 2-source data 2/Figure 3-figure supplement 2C RD.jpg
- Figure 3-figure supplement 2-source data 2/Figure 3-figure supplement 2D NRD.jpg
- Figure 3-figure supplement 2-source data 2/Figure 3-figure supplement 2D RD.jpg
- Figure 3-figure supplement 2-source data 2/Figure 3-figure supplement 2E NRD.jpg
- Figure 3-figure supplement 2-source data 2/Figure 3-figure supplement 2E RD.jpg
- Figure 3-figure supplement 2-source data 2/Figure 3-figure supplement 2F NRD.jpg
- Figure 3-figure supplement 2-source data 2/Figure 3-figure supplement 2F RD.jpg
- Figure 3-figure supplement 2-source data 2/Figure 3-figure supplement 2H IgD IgT.jpg
- Figure 3-figure supplement 2-source data 2/Figure 3-figure supplement 2H β-actin IgM CD3 CD3 TCRα.jpg
