# Supplementary material for: Newly discovered and conserved role of IgM against viral infection in an early vertebrate
Source: eLife. 2025 Sep 4;14:RP104465. doi: 10.7554/eLife.104465 (PMC12410970; doi:10.7554/eLife.104465)
Supplement: Figure 5—figure supplement 2—source data 2. [file elife-104465-fig5-figsupp2-data2.zip]

Archive with 17 entries (16 files):
- Figure 5-figure supplement 2-source data 2/
- Figure 5-figure supplement 2-source data 2/Figure 5-figure supplement 2A Day1.jpg
- Figure 5-figure supplement 2-source data 2/Figure 5-figure supplement 2A Day10.jpg
- Figure 5-figure supplement 2-source data 2/Figure 5-figure supplement 2A Day14.jpg
- Figure 5-figure supplement 2-source data 2/Figure 5-figure supplement 2A Day2.jpg
- Figure 5-figure supplement 2-source data 2/Figure 5-figure supplement 2A Day3.jpg
- Figure 5-figure supplement 2-source data 2/Figure 5-figure supplement 2A Day4.jpg
- Figure 5-figure supplement 2-source data 2/Figure 5-figure supplement 2A Day5.jpg
- Figure 5-figure supplement 2-source data 2/Figure 5-figure supplement 2A Day7.jpg
- Figure 5-figure supplement 2-source data 2/Figure 5-figure supplement 2B Day1.jpg
- Figure 5-figure supplement 2-source data 2/Figure 5-figure supplement 2B Day10.jpg
- Figure 5-figure supplement 2-source data 2/Figure 5-figure supplement 2B Day14.jpg
- Figure 5-figure supplement 2-source data 2/Figure 5-figure supplement 2B Day2.jpg
- Figure 5-figure supplement 2-source data 2/Figure 5-figure supplement 2B Day3.jpg
- Figure 5-figure supplement 2-source data 2/Figure 5-figure supplement 2B Day4.jpg
- Figure 5-figure supplement 2-source data 2/Figure 5-figure supplement 2B Day5.jpg
- Figure 5-figure supplement 2-source data 2/Figure 5-figure supplement 2B Day7.jpg
