# Supplementary material for: Newly discovered and conserved role of IgM against viral infection in an early vertebrate
Source: eLife. 2025 Sep 4;14:RP104465. doi: 10.7554/eLife.104465 (PMC12410970; doi:10.7554/eLife.104465)
Supplement: Figure 6—figure supplement 2—source data 2. [file elife-104465-fig6-figsupp2-data2.zip]

Archive with 5 entries (4 files):
- Figure 6-figure supplement 2-source data 2/
- Figure 6-figure supplement 2-source data 2/Figure 6-figure supplement 2C LMBV-MCP.jpg
- Figure 6-figure supplement 2-source data 2/Figure 6-figure supplement 2C β-actin.jpg
- Figure 6-figure supplement 2-source data 2/Figure 6-figure supplement 2E LMBV-MCP.jpg
- Figure 6-figure supplement 2-source data 2/Figure 6-figure supplement 2E β-actin.jpg
