# Supplementary material for: Newly discovered and conserved role of IgM against viral infection in an early vertebrate
Source: eLife. 2025 Sep 4;14:RP104465. doi: 10.7554/eLife.104465 (PMC12410970; doi:10.7554/eLife.104465)
Supplement: Figure 7—source data 2. [file elife-104465-fig7-data2.zip]

Archive with 13 entries (12 files):
- Figure 7-source data 2/
- Figure 7-source data 2/Figure 7D 42DPI-S LMBV-MCP.jpg
- Figure 7-source data 2/Figure 7D 42DPI-S β-actin.jpg
- Figure 7-source data 2/Figure 7D 42DPI-S-IgMDEP LMBV-MCP.jpg
- Figure 7-source data 2/Figure 7D 42DPI-S-IgMDEP β-actin.jpg
- Figure 7-source data 2/Figure 7D Control LMBV-MCP.jpg
- Figure 7-source data 2/Figure 7D Control β-actin.jpg
- Figure 7-source data 2/Figure 7F 42DPI-S LMBV-MCP.jpg
- Figure 7-source data 2/Figure 7F 42DPI-S β-actin.jpg
- Figure 7-source data 2/Figure 7F 42DPI-S-IgMDEP LMBV-MCP.jpg
- Figure 7-source data 2/Figure 7F 42DPI-S-IgMDEP β-actin.jpg
- Figure 7-source data 2/Figure 7F Control LMBV-MCP.jpg
- Figure 7-source data 2/Figure 7F Control β-actin.jpg
